# Supplementary material for: Heavy metals content in some non-alcoholic beverages (carbonated drinks, flavored yogurt drinks, and juice drinks) of the Egyptian markets
Source: Toxicol Rep. 2019 Feb 25;6:210–4. doi: 10.1016/j.toxrep.2019.02.010 (PMC6402291; doi:10.1016/j.toxrep.2019.02.010)
Supplement: Transparency Document [file mmc1.zip]

Archive with 4 entries (4 files):
- Abdel-Rahman.pdf
- Ahmed.pdf
- Ali.pdf
- Sabry.pdf
